# Supplementary material for: Uncovering a Causal Connection between Gut Microbiota and Six Thyroid Diseases: A Two-Sample Mendelian Randomization Study
Source: Biology (Basel). 2024 Sep 11;13(9):714. doi: 10.3390/biology13090714 (PMC11428278; doi:10.3390/biology13090714)
Supplement: Supplementary file 1 [file biology-13-00714-s001.zip]

Archive with 3 entries (2 files):
- biology-3167710-supplementary/
- biology-3167710-supplementary/Supplementary Figures.pdf
- biology-3167710-supplementary/Supplementary Tables.xlsx
